# Supplementary material for: Ethanol-induced cerebellar transcriptomic changes in a postnatal model of fetal alcohol spectrum disorders: Focus on disease onset
Source: Front Neurosci. 2023 Mar 16;17:1154637. doi: 10.3389/fnins.2023.1154637 (PMC10062483; doi:10.3389/fnins.2023.1154637)
Supplement: Supplementary file 1 [file Table_1.XLSX]

## Sheet: S1A
Table S1A. Microglia associated genes [identified in (22-26)].
0610040J01RIK	ARHGDIB	CD200R1	CXCL10	EVI2B	GPR160	IL17RA	LY96	NCKAP1L	PLOD3	RNF19B	SNX2	TNFRSF21
1700017B05RIK	ARHGEF6	CD209F	CXCL16	F11R	GPR183	IL18BP	LYL1	NCKAP5L	PLXDC2	RNF19B	SNX5	TNFSF9
1810011H11RIK	ARL4C	CD209G	CXCL2	F13A1	GPR34	IL1A	LYN	NCOA3	PMEPA1	RNU12	SOCS3	TOR1AIP1
4632428N05RIK	ARPC1B	CD2AP	CYBA	FAM102B	GPR65	IL1B	LYVE1	NDST2	PMF1	RP2H	SP110	TPM3
4933406I18RIK	ARPC2	CD300A	CYBB	FAM105A	GPR84	IL4RA	LYZ1	NEK6	PMP22	RPL35A	SPARC	TPP1
5430427O19RIK	ARRB2	CD33	CYFIP1	FAM111A	GPX1	IL6RA	LYZ2	NEURL3	PNP	RPLP1	SPI1	TREM2
6230400D17RIK	ARRB2	CD34	CYSLTR1	FAM134B	GPX3	IL6ST	MAF	NFAM1	PNRC1	RPS6KA1	SPIDR	TRIB1
9830001H06RIK	ARSB	CD36	CYTH4	FAM46A	GRAP	IL7R	MAFB	NFATC2	POLA1	RRBP1	SPP1	TRIM21
A630001G21RIK	ASAH1	CD37	CYTH4	FAM46C	GRN	INPP5D	MAFF	NFE2L2	POU2F2	RRP1B	SPTY2D1	TRIM47
AB124611	ASAP1	CD48	D15ERTD621E	FAM49B	GTF2H2	IRAK4	MAML1	NFKB1	PPCDC	RTN4RL1	SRGAP2	TSC22D3
ABCA1	ASPH	CD53	D17H6S56E-5	FAU	GUSB	IRF1	MAN1C1	NFKBIA	PPFIA4	SALL1	SRGAP2	TSLP
ABCA9	ATF3	CD68	D830030K20RIK	FBXW4	H2-AA	IRF2BPL	MAN2B1	NFKBID	PPP1R15A	SALL3	SRGN	TSPAN14
ABCB1B	ATF4	CD82	DAB2	FCER1G	H2-D1	IRF5	MAP2K1	NFKBIZ	PPP1R18	SAMSN1	SRSF5	TSPO
ABCC3	AXL	CD83	DAGLB	FCGR1	H2-DMB1	IRF7	MAP3K14	NFXL1	PRCP	SASH3	SSH2	TUBA1C
ABCD2	B2M	CD84	DAZAP2	FCGR2B	H2-K1	IRF8	MAP3K8	NHLRC3	PRKAB1	SAT1	ST3GAL5	TUBB6
ABHD12	BAZ1A	CD86	DCLRE1C	FCGR3	H2-Q10	ISYNA1	MAPK14	NINJ1	PRKCD	SBNO2	ST3GAL6	TUBGCP5
ABHD15	BC035044	CDKN1A	DDX26B	FCNA	H2-Q2	ITGAM	MAPKAPK2	NLRP3	PROS1	SCAMP2	STAB1	TUFT1
ABI3	BCL2A1B	CEBPA	DDX3X	FCRLS	H2-T23	ITGB2	MARCKS	NMT1	PRPSAP2	SCEL	STAB1	TXNIP
ABL1	BCL2A1C	CEBPB	DDX5	FERMT3	H3F3B	ITGB5	MASP2	NNT	PSAP	SCOC	STAG3	TYMS
ACP2	BHLHE41	CENPF	DENND1B	FEZ2	H60C	ITM2B	MB21D1	NPL	PSMB8	SCPEP1	STARD3	TYROBP
ACP5	BID	CEP110	DENND1C	FGD2	HAVCR2	ITSN1	MBNL1	NRP1	PTAFR	SELPLG	STK10	UAP1L1
ACVR1	BIN1	CERK	DENND4A	FMNL1	HCK	IVNS1ABP	MCFD2	NRROS	PTBP1	SEMA4D	STK3	UBASH3B
ADA	BIN2	CFH	DHDH	FMNL3	HCLS1	JAK1	MCL1	NTPCR	PTBP3	SEPP1	SUSD1	UBC
ADAM10	BLNK	CFHR2	DHRS3	FMO5	HERC2	JMJD1C	MEF2A	NUAK2	PTGS1	SERINC3	SUSD3	UBE2J1
ADAM15	BLVRA	CFP	DIAP2	FNDC3A	HERPUD1	JUN	MEF2C	NUMB	PTP4A3	SERPINB8	SYK	UCP2
ADAM17	BLVRB	CH25H	DNAJB1	FNIP2	HEXA	JUNB	MERTK	OAS2	PTPLAD2	SERPINF1	SYNGR2	UGT1A2
ADAM33	BMP2	CITED2	DNAJB4	FOLR2	HEXB	JUND	METTL20	OGFRL1	PTPN1	SFPI1	TAB2	UGT1A7C
ADAMTS1	BRD2	CLCN5	DNASE2A	FOS	HFE	KCTD12	MFAP3	OLFML3	PTPN18	SFT2D1	TAGAP	UNC93B1
ADAP2	BTG1	CLEC10A	DNM2	FOSB	HHEX	KDM2B	MFSD1	ORAI1	PTPN6	SFT2D2	TAGAP1	USP2
ADCY7	BTG2	CLEC4A2	DOCK10	FRMD4A	HIST1H2AE	KHK	MGAT1	OSBPL11	PTPRC	SGK1	TANC2	VAMP3
ADRB2	BTK	CLEC4A3	DOCK2	FRRS1	HIST1H3I	KLF2	MGAT4A	OTUD1	PTPRJ	SGPL1	TAPBP	VASP
AF251705	C1QA	CLEC4N	DOCK8	FSCN1	HIST2H2BB	KLF4	MGL2	P2RX4	PXN	SGSH	TBC1D16	VAV1
AFTPH	C1QB	CLEC5A	DOK3	FTL1	HK2	KLF6	MILR1	P2RX7	PYCARD	SH2B2	TBXAS1	VCAN
AGO4	C1QC	CLIC1	DRAM1	FYB	HK3	KLHL6	MIR1903	P2RY12	PYROXD2	SH2B3	TCIRG1	WDFY4
AHR	C3AR1	CLIP1	DSE	G530011O06RIK	HMGA2-PS1	KRCC1	MIR692-1	P2RY13	RAB11FIP5	SH3BP1	TCN2	WFDC17
AI607873	C5AR1	CLTA	DSN1	GAL3ST4	HMHA1	LAIR1	MKI67	P2RY6	RAB32	SH3GLB1	TFEC	WSB1
AI662270	CAMK1	CLTC	DTX2	GALNT12	HMHA1	LAPTM5	MKNK1	PACSIN2	RAB39	SHCBP1	TGFBI	WWP1
AIF1	CAPN3	CMAH	DTX4	GAS6	HMOX1	LAT2	MLEC	PAG1	RAB3IL1	SIGLECH	TGFBR1	XBP1
AIM2	CAPZA2	CMTM6	DUSP1	GCNT1	HPGD	LCP1	MLXIPL	PALD1	RAB43	SIPA1	TGFBR2	XLR
AKAP13	CASP1	COL27A1	DUSP6	GDF15	HPGDS	LCP2	MLXIPL	PAOX	RAB8B	SIRPA	TGIF1	YWHAH
AKR1B10	CASP4	COMMD8	E230029C05RIK	GDI2	HPS3	LEPREL1	MNDA	PARVG	RAC2	SKAP2	TIFAB	ZC3H12C
ALOX5	CASP8	COPS4	EBI3	GDPD3	HPS4	LGALS3BP	MOCOS	PCF11	RAD51AP1	SKI	TIMP2	ZCCHC2
ALOX5AP	CASS4	CORO1A	EDEM1	GEM	HSPA1A	LGALS9	MORC3	PDE3B	RAP1B	SKIL	TLN1	ZFAND5
AMDHD2	CBFA2T3	COTL1	EDEM2	GINS2	HSPA1B	LGMN	MPEG1	PDGFB	RAP1GDS1	SLA	TLN2	ZFHX3
ANG	CBR2	CRADD	EFHD2	GIT2	HSPA5	LHFPL2	MPP1	PF4	RASGRP3	SLAMF9	TLR13	ZFP110
ANGPTL7	CCDC50	CREG1	EGR1	GM10336	HSPB1	LILRA5	MRC1	PHF15	RBPJ	SLC11A1	TLR2	ZFP36
ANXA3	CCDC86	CRYL1	EGR2	GM13139	HVCN1	LILRB4	MS4A6B	PHYHD1	RCAN1	SLC15A3	TLR3	ZFP36L1
AP1B1	CCDC88B	CSF1R	EHBP1L1	GM13476	ICAM1	LIMD2	MS4A6C	PICALM	RCBTB2	SLC16A6	TLR7	ZFP36L2
APAF1	CCDC9	CSF2RB	EHD1	GM14548	IER2	LIMS1	MS4A6D	PIK3CD	REL	SLC25A5	TMCO4	ZFP467
APBB1IP	CCL12	CSF3R	EHD4	GM20605	IER3	LMO2	MS4A7	PIK3CG	RENBP	SLC29A3	TMEM106A	ZFP568
APH1C	CCL2	CSK	EIF5	GM2382	IER5	LPAR6	MSN	PIK3R5	RGL2	SLC2A5	TMEM119	ZFP710
APOBEC1	CCL24	CSRNP1	ELF1	GM3002	IFFO1	LPCAT2	MSR1	PIP4K2A	RGS1	SLC37A2	TMEM173	ZFP90
APOBEC3	CCL3	CST3	ELK3	GM5086	IFI202B	LPCAT3	MTDH	PIRA4	RGS10	SLC38A6	TMEM55B	ZSWIM6
APOC1	CCL4	CTSA	ELMO1	GM6377	IFI203	LPIN2	MTR	PIRB	RGS19	SLC7A7	TMEM63A	ZYX
ARAP3	CCL6	CTSB	ELMSAN1	GM8615	IFI204	LPL	MTUS1	PISD-PS3	RGS2	SLC7A8	TMEM64
ARHGAP11A	CCL7	CTSC	EML3	GMFG	IFI27L2A	LPXN	MYD88	PKN1	RGS3	SLC9A9	TMEM8
ARHGAP17	CCL9	CTSD	EMR1	GNG10	IFNAR2	LRBA	MYLIP	PLA2G15	RHOB	SLCO2B1	TMEM86A
ARHGAP19	CCNL1	CTSH	ENG	GNGT2	IFNGR1	LRMP	MYO1F	PLA2G4A	RHOG	SLFN2	TMSB4X
ARHGAP25	CCR1	CTSL	ENTPD1	GNPDA1	IFNGR2	LRP6	MYO1F	PLAGL2	RHOH	SLMAP	TNF
ARHGAP27	CCR5	CTSS	EPB41L2	GNS	IFRD1	LRRC3	NAGPA	PLAU	RILPL2	SMAD3	TNFAIP3
ARHGAP30	CCRL2	CTSZ	EPSTI1	GOLM1	IGSF6	LST1	NAIP5	PLCG2	RIN2	SMAD7	TNFAIP8
ARHGAP39	CD14	CTTNBP2NL	ERP29	GP49A	IKZF1	LTC4S	NCF1	PLCL2	RNASE4	SMAP2	TNFAIP8L2
ARHGAP4	CD163	CX3CR1	ETHE1	GPNMB	IL10RA	LY6E	NCF2	PLD4	RNASEL	SNORD17	TNFRSF1A
ARHGAP5	CD164	CXCL1	EVI2A	GPR155	IL16	LY86	NCF4	PLEK	RNF130	SNX18	TNFRSF1B

## Sheet: S1B
Table S1B. Microglia homeostatic and neurodegenerative genes [identified in (27-30)].
Microglia Homeostatic Associated Genes			Microglia Neurodegenerative Associated Genes
ABCC3	KCTD12	TJP1	ALCAM	GPNMB
ABI3	LAIR1	TMEM119	ANK	GPX3
ADGRG1	LRRC3	USP2	APOE	GRN
ARHGAP5	LTC4S	X99384	ARG1	GUSB
ATP8A2	MAFB		AXL	H2-D1
BASP1	MEF2A		B2M	HIF1A
BIN1	MERTK		BHLHE40	IFI202B
CCR5	NFKB1		CADM1	IGF1
CD33	NR3C1		CCL2	IL1B
CKB	NRIP1		CCL6	ITGAX
CMKLR1	NUAK1		CCRL2	LAG3
CRYBB1	OLFML3		CD52	LGALS3
CSF1R	OPHN1		CD63	LILRB4
CST3	P2RY12		CD68	LIRB4
CTTNBP2NL	P2RY13		CD9	LPL
CX3CR1	PDE3B		CFP	LYZ2
CXXC5	PLA2G15		CHI3L3	MIF
EGR1	PLXDC2		CLEC7A	MIR155
F11R	PMEPA1		CSF1	MSR1
FCRLS	PU.1 ORSPI1		CST7	NOS2
FGD2	RAB3IL1		CSTB	SERINC3
FSCN1	RAP1GDS1		CTSA	SERPINE2
GLUL	RGMB		CTSB	SIGLEC1
GOLM1	RHOB		CTSD	SPP1
GPR34	SALL1		CTSL	TFEC
GPR56	SCAMP5		CTSZ	TIMP2
GTF2H2	SERINC3		CXCL10	TLR2
HEXB	SIGLECH		CXCL16	TREM2
HPGDS	SLC2A5		CXCR4	TYROBP
IL10RA	SLCO2B1		CYBB	VEGFA
IL10RB	SMAD3		FABP5
IL21R	ST3GAL6		FER1L3
INPP4B	TGFB1		FTH1
ITGA6	TGFBR1		GAS7
JUN	TGFBR2		GNAS

## Sheet: S2
Table S2. Astrocyte associated genes [identified in (31)].
Acute Injury							Pan-Injury			Chronic Neurodegenerative Diseases
ADIPOR1	REXO2	GABARAP	PSMD9	ABR	VCL	TBL1X	GFAP	GAP43	STAT2	CAPN3	SENP8
ATP11A	RNF4	GABPA	RALB	ACVR2B	VEGFB	THSD7A	CSF1	LAPTM5	ZNFX1	LAMA4	SOX2
CD63	SGPL1	GALNT2	RER1	ANGEL2	WASF3	TMEM107	IFIT3	LGALS3	IDI1	COBL	STT3B
CTSA	SLC41A2	GBA	RNF141	ASF1A	ARNTL	TTC39B	AHNAK	PSME1	INSIG1	ESYT1	TMEM229A
GFPT2	TFG	GSS	SCAMP4	BAZ2A	BRCC3	YIPF4	CD44	ARHGDIB	RAB30	KLC1	TMEM41B
HAT1	TMEM65	HINT1	SGCB	CLASP2	CDCC113	ZBTB24	CEBPD	ATF3	TIMP3	PEX5L	TOM1L1
MTMR9	USP14	IARS	SLC44A3	CPSF6	CDK5		GPNMB	CDKN1A	ACSS2	TSC22D1	WDR17
NLN	XRCC6	IL33	SNAP23	CYR61	CNBP		STAT3	CPNE8	FUT9	APP	ACOT6
PUS7L	YWHAZ	IMP4	SNX10	FUT8	DMD		TIMP1	CTSH	FZD2	CYR61	DCK
ANKRD49	ARL4C	INTS7	SNX33	GNAL	EP300		VIM	FAS	HMGCS1	GATAD2B	DR1
ANXA5	ARRDC4	IPO5	SSR3	GPRASP1	IRF2		C3	IFI44	PPARGC1A	NR4A3	INHBB
CCNG1	AXL	KARS	TMEM176B	KALRN	KLHL3		CH25H	IFIH1	PTPRD	RUSC1	NFYC
CCT4	BCL10	LAP3	TMEM206	LRP1B	MAPK9		CTSS	IRF9	TTPA	THBS4	PATZ1
CDC42	CALU	LRRC41	TOR1AIP2	LRRK2	MSRB2		CYB5R3	LGALS1	BBOX1	FAM69C	SOD2
CDC42SE1	CARS	LRRC58	TRIM21	MECP2	NCDN		GPX1	LGALS3BP	ELOVL2	S1PR1	TMEM185B
DEDD	CCT2	LSM4	UBE2F	MYCBP2	NIPBL		HSPB1	MOBP	NSDHL	TRIB2
ESD	CDK4	MCFD2	WDSUB1	NIT1	NR2F2		IQGAP1	NFASC	AHCYL1	AGL
FARSB	CFL1	MFSD1	YKT6	NR2C2	NUMB		MCL1	RPS4X	APLN	ARSK
IBTK	CHMP7	MYCBP	CBX7	OTUD5	PIP5K1B		OSMR	SH3BP2	ARHGEF9	CD164
LAMP2	CPD	NEDD1	RORA	PCM1	PNPLA8		PARP14	STK3	CDH10	GPR37L1
LGALS8	CYBRD1	NIPSNAP3A	CRIM1	PDGFRB	PSD2		PARP3	UCP2	GLRB	HEATR3
LRRC59	DDOST	NOL11	HIVEP1	PPM1B	PTPRG		RHOC	DDX58	SQLE	IGDCC4
LSG1	DNAJC14	OTUD6B	IGSF1	PRDM2	RBM26		RHOJ	FCER1G	TLCD1	KLHL32
LYN	DNTTIP2	PEX12	NCOR1	PRELP	RCAN2		SERPING1	GOLM1		NAA30
NFE2L2	DPH2	PIH1D1	NTRK3	PYGO1	RNF44		STAT1	HAVCR2		PRRX1
OTUD7B	EEF1E1	POLD4	PSPC1	SAP30L	RPA3		A2M	JUNB
PLIN2	EIF2B2	PPR1R1A	PTPRN2	SRPK2	SLC25A23		ACTB	NFIL3
PRRC1	EIF2B3	PPP4C	STAG2	SYNE1	SLC40A1		CEBPB	PARP9
PSMD2	ENOX2	PPP6C	UBR1	THOC2	SMARCA2		DST	PLCE1
RELA	FYN	PSMD11	XPA	TSC22D1	SSBP3		FLOT1	PLEK

## Sheet: S3
Table S3. Oligodendrocyte lineage cell associated genes [identified in (22, 23, 32)].
Immature Oligodendrocyte Lineage Associated Genes														Mature Myelinating Oligodendrocyte Lineage Associated Genes
Oligodendrocyte Progenitor Cell Associated Genes											Committed Oligodendrocyte Progenitor Associated Genes		Newly Formed Oligodendrocyte Associated Genes	Mature Oligodendrocyte Associated Genes	Myelin Forming Oligodendrocyte Associated Genes
0610040J01RIK	ASIC1	CHST11	FABP7	GPT2	LRRC4C	NEU4	PLLP	S100A16	SPRY1	TSPYL4	1810041L15RIK	PFN2	CNKSR3	2700046A07RIK	1700047M11RIK	B3GALT5	DESI1	FAM214A	IL33	MOBP	PLCL1	SBF1	STK39	UGT8A
1700025G04RIK	ASRGL1	CMTM4	FAM126B	GRIA3	LRRC8D	NFATC2	PLXNB3	SCG5	SPRY4	TTR	2510003E04RIK	PHYHIPL	GM26834	CDKN1C	2210011C24RIK	BCAR1	DIP2A	FBXO7	INF2	MOG	PLEKHA1	SCARB2	STMN4	UNC5B
1810041L15RIK	ASTN1	CNTN1	FAM155A	GRIA4	LRRFIP1	NKX2-2	PNLIP	SCN3A	SSTR1	TXNDC16	2810468N07RIK	PPFIBP1	H2-AB1	DOCK5	2810468N07RIK	BCAS1	DIXDC1	FEZ1	JAM3	MPP5	PLEKHB1	SCCPDH	STXBP3A	VBP1
2310044G17RIK	ATCAY	COBL	FAM181B	GRIN3A	LRRN1	NLGN1	PNMAL2	SCRG1	ST8SIA3	UGDH	3110035E14RIK	RINL	IL23A	KLK6	4931406P16RIK	BIN1	DLG1	FGFR2	JOSD2	MTUS1	PLLP	SCD2	SYPL	VLDLR
2900011O08RIK	B3GAT1	COL9A3	FAM19A5	GRM5	LRRTM1	NLGN2	POLG	SDC3	STRN4	UNC5C	ABTB2	S100A1	ITPR2	NINJ2	5031439G07RIK	BIRC2	DNAJB2	FKBP1A	JPH4	MYO6	PLP1	SEC11C	SYT11	VMP1
3110035E14RIK	BAI1	CPQ	FAM212B	HES5	LRRTM3	NMNAT2	POU3F1	SEMA3D	SULF2	USP24	ARSB	S100B	RRAS2	NKX2-9	AATK	BNIP3L	DNM3	FNBP1	KAT2B	MYRF	PLXNB3	SECISBP2L	SYTL2	WFDC18
3632451O06RIK	BC068157	CSMD3	FAM3C	HIP1	LRRTM4	NOVA1	PPAPDC1A	SEMA5A	SUSD5	VCAN	BCAS1	SEZ6L	SEMA4D	RAB37	ABCA2	BPGM	DOCK1	FRMD8	KAZN	NDRG1	PPP1R14A	SEMA6A	TALDO1	WNK1
4833424O15RIK	BCAS1	CSPG4	FAM5C	HIP1R	LUZP2	NRCAM	PPFIBP1	SEMA5B	SVIL	VLDLR	BMP4	SIRT2	TMEM163		ABCA8A	CACNB4	DOCK10	FRYL	KCNA1	NEAT1	PPP1R16B	SEMA6D	TJP2	WSCD1
9530091C08RIK	BCAN	CSPG5	FAT1	HSD17B12	MAGEE1	NRXN1	PRKCB	SEMA6A	TAGLN2	WSCD1	BRCA1	SLC1A1	TMEM2		ACAP2	CAR2	DPY19L1	FTH1	KCNA6	NFASC	PPP2R2A	SEPTIN4	TM7SF3	YBX3
A730017C20RIK	BMP7	CSTF2	FBXO7	IFI27L1	MAGEH1	NRXN2	PRKCQ	SERINC5	TCEAL1	ZCCHC24	CD9	SLC22A23			ACOT7	CARHSP1	DPYSL2	GAB1	KCNJ10	NIPA1	PPP2R2C	SEPTIN7	TMBIM1	YPEL2
A930009A15RIK	C1QL1	CTHRC1	FCHSD2	IFIT2	MANEAL	NTRK3	PTDSS1	SERPINA3N	TCEAL3	ZFP462	CDK14	SLC27A3			ADD1	CCDC47	DST	GABARAPL2	KCTD13	NKAIN1	PPP2R3A	SERINC5	TMCC3	YWHAQ
ABCG1	C1QL2	CTNND2	FIP1L1	IGFBP7	MAP3K1	OLIG1	PTN	SERPINE2	TDRD7	ZFP488	CHD3	SLC44A1			ADD3	CCP110	DUSP26	GAMT	KCTD3	NPC1	PRDX1	SERPINB1A	TMEFF1	ZDHHC20
ABHD17B	C77370	CXADR	FRY	IGSF21	MATN4	OLIG2	PTPRE	SH3BP4	TM7SF3	ZFP945	CHN2	SUSD5			ADI1	CD82	DUSP3	GATM	KIF1B	NRBP2	PRKACB	SEZ6L2	TMEFF2	ZDHHC9
ABI2	CACNB4	CYP2J6	G0S2	ITGAV	MDGA2	OMG	PTPRG	SH3D19	TMCO3		CNP	TIMP4			ADIPOR2	CDC37L1	EDIL3	GDE1	KIF21A	NUDT4	PRKCDBP	SHROOM2	TMEM125	ZFP706
ABR	CADM2	CYP2J9	GABRB2	ITPR2	MEG3	ORAI1	PTPRK	SHC4	TMEM100		CYFIP2	TNR			ADO	CDC42BPA	EFCAB14	GIT1	KLF13	OMG	PRKCZ	SIK3	TMEM141
ABTB2	CADM4	DBC1	GABRB3	JAM2	MEGF11	OSTF1	PTPRN	SIRT2	TMEM132B		CYP2J6	TNS3			AGAP1	CDK19	EFHD1	GJB1	KNDC1	OPALIN	PRNP	SLAIN1	TMEM151A
ACAP3	CALCRL	DCAF12L1	GAD1	JAM3	MFSD2A	P2RX7	PTPRZ1	SLC1A1	TMEM163		DYNLL1	TRIO			AGPAT4	CDR2L	EFNB3	GJC2	LAMP1	OSBPL1A	PRR18	SLC12A2	TMEM229A
ADAM9	CALY	DDAH1	GALNT13	KANK1	MIDN	PAK4	PXDC1	SLC22A15	TMEM167		DYNLL2	USP16			ANK	CERS2	EIF4H	GJC3	LAP3	OTUD7B	PRR5L	SLC20A2	TMEM30A
ADCYAP1R1	CAR11	DISP2	GALNT16	KBTBD11	MIF4GD	PAPSS1	QPCT	SLC22A17	TMEM176A		EDIL3	WASF1			ANK3	CFL2	ELAVL3	GLOD4	LEPREL4	OXR1	PSAT1	SLC24A2	TMEM63A
ADORA1	CAR8	DLGAP1	GALNT2	KCND2	MMP15	PCDH10	RAB31	SLC22A23	TMEM176B		ENPP6	ZFP365			ANKIB1	CHN2	ELOVL1	GLRB	LGI3	PACS2	PTGDS	SLC2A1	TMEM88B
AFAP1L2	CASK	DNER	GAP43	KCND3	MMP16	PCDH11X	RABGAP1L	SLC35F1	TMEM179		EPB41L2				ANLN	CLDN11	ELOVL7	GLTP	LIMCH1	PAFAH1B1	PTP4A1	SLC38A2	TMEM9B
AGPAT5	CASKIN1	DNM3	GGH	KCNIP3	MMP2	PCDH15	RAMP1	SLC38A3	TMEM246		FYN				ANO4	CLIC4	EMC10	GLUL	LITAF	PAK1	PTPRD	SLC44A1	TMOD2
AI414108	CASKIN2	DOCK9	GJC3	KCNK2	MPPED2	PCDH17	RAP1GAP	SLC7A3	TMEM255A		GPR17				APBB1	CLMN	EML1	GNAI1	LPAR1	PCBP4	QDPR	SLC48A1	TNFAIP6
AI854517	CAV1	DPP6	GLTP	KCNK3	MPZL1	PCDH20	RAPGEF3	SLITRK1	TMEM255B		ITPR2				APLP1	CMTM5	ENDOD1	GNG11	LPGAT1	PCDH9	QK	SLC4A2	TPD52
ALCAM	CAV2	DSCAM	GM13889	KLHL13	MRPS7	PCDH7	RAPH1	SLITRK2	TMEM59L		KAZN				APOD	CNP	ENPP2	GOLGA7	MAG	PCNP	RALGDS	SLC6A6	TPPP
AMPD3	CCDC114	DSCAML1	GM2A	KLHL5	MTSS1L	PCDH9	RASA3	SMOC1	TMEM63B		LIMS2				APP	CNTN2	ENPP4	GPM6B	MAL	PDCD6IP	RAP1A	SLC6A9	TPPP3
AMZ1	CCDC88A	DYNLT3	GNB4	LAPTM4B	MYO10	PCDHB9	RCN1	SMOX	TNR		MFSD2A				ARAP2	CPD	EPB41L3	GPR37	MAP1A	PDE4B	RCBTB1	SLCO3A1	TPST1
ANKRD11	CCND1	EDNRB	GNG3	LBH	MYO5A	PCMTD2	REV3L	SNAP91	TOX3		MPZL1				ARC	CPM	EPHB1	GPX4	MAP6D1	PDLIM2	REEP3	SLK	TRF
ANKS1B	CD9	EHD3	GNPTG	LGALSL	MYT1	PCSK1N	RGCC	SNX1	TPM1		MYCL1				ARHGAP23	CPOX	EPS15	GRB14	MAP7	PEA15A	REEP5	SMAD7	TRIM59
APLP2	CDH11	EMID1	GPC5	LHFPL3	NACC2	PDE2A	RHOC	SNX22	TRAF4		MYRF				ARID4B	CRYAB	ERBB2IP	GRM3	MAP7D1	PEX5L	RHOG	SMIM15	TSC22D4
ARHGAP31	CDK14	ENHO	GPCPD1	LIMD1	NAP1L5	PDGFRA	RLBP1	SORCS1	TRIB2		NCAM1				ARPC1A	CSRP1	ERMN	GSN	MAPK8IP1	PHGDH	RHOU	SNAPIN	TSPAN2
ARL2BP	CDO1	EPAS1	GPLD1	LIMS2	NAV1	PGP	RNF144A	SORCS3	TRIL		NEU4				ARRDC3	D1ERTD622E	ETV1	HAPLN2	MAPT	PHLDB1	RNF13	SNX33	TTLL7
ARNT2	CERS4	EPDR1	GPNMB	LINGO3	NBEA	PHACTR3	RSU1	SOX10	TRIO		NKX2-2				ARSG	DBNDD2	EVI2A	HDAC11	MAST4	PHLPP1	RNF130	SORT1	TTYH2
ARSB	CHADL	EPN2	GPR17	LMCD1	NCALD	PHLDA1	RTKN	SOX6	TSC22D1		PAK4				ASPA	DDR1	FA2H	HHIP	MBNL2	PHYHIPL	RNF7	SOX2OT	TUBB4A
ARXES1	CHL1	EPS8	GPR37L1	LNX1	NCEH1	PHLDB1	RUNX1T1	SOX8	TSPAN13		PDCD4				ATP1B3	DEB1	FAM134B	HSP90AA1	MBP	PIM3	RTKN	SPOCK3	TULP4
ARXES2	CHPT1	ETV4	GPRASP1	LRP1	NDRG4	PIANP	S100A1	SPON1	TSPAN3						ATP6AP2	DEGS1	FAM171B	HSPA1A	MCAM	PIP4K2A	RTN4	SPSB1	TYRO3
ASCL1	CHRNA4	ETV5	GPSM2	LRRC4B	NELL2	PID1	S100A13	SPRED1	TSPAN6						ATP8A1	DENND5A	FAM174A	HSPA1B	MID1IP1	PLA2G16	S1PR5	SRCIN1	UBL3

## Sheet: S4A
Table S4A: P5-Tabular descriptions of the diseases and biological functions categories, including annotation, p-value, and indicated molecules.
Categories	Diseases or Functions Annotation	p-value	Molecules
Cellular Development,Nervous System Development and Function,Tissue Development	Differentiation of astrocytes	5.63e-05	ASCL1,BAX,BMP2,BMP4,FGF2,METRN,NEUROG2,SHH,SOCS3,STAT3,YAP1
Cellular Development,Tissue Development	Differentiation of central nervous system cells	6.5e-05	ANGPT1,ASCL1,BAX,BCL6,BMP2,BMP4,BTG2,FGF2,FN1,HES5,METRN,NEUROD1,NEUROG2,RUNX1,SHH,SOCS3,SOX9,STAT3,TEK,ULK1,YAP1
Tissue Morphology	Quantity of epithelial tissue	7.94e-05	BMP2,CAV1,CTNNB1,EOMES,FTO,MAOA,STAT3
Cellular Development,Nervous System Development and Function,Tissue Development	Differentiation of neuroglia	0.000205	ASCL1,BAX,BMP2,BMP4,EOMES,FGF2,FN1,IL34,METRN,NEUROG2,RPTOR,SHH,SOCS3,SOX9,STAT3,YAP1
Cellular Development	Differentiation of progenitor cells	0.000611	ASCL1,BMP2,BMP4,BTG2,FGF2,NEUROG2,RPTOR,SHH
Cellular Development,Cellular Growth and Proliferation,Nervous System Development and Function,Tissue Development	Development of neuroglia	0.000732	ASCL1,BAX,CD93,FGFR1,FOXO1,NEUROG2,NF1,SHH,TYROBP
Neurological Disease,Organismal Injury and Abnormalities,Psychological Disorders	Damage of cerebrum	0.000736	ADORA2A,ATF3,B4GALNT1,BAX,CTSB,DDIT3,KCNQ2,LEPR,Mt3,PLAT,SEMA3A,SLC1A2
Cell Morphology,Cellular Assembly and Organization,Cellular Development,Cellular Function and Maintenance,Cellular Growth and Proliferation,Nervous System Development and Function,Organismal Development,Tissue Development	Axonogenesis	0.00101	ANGPT1,ASCL1,BMP2,BMP4,CXCL12,FOS,KIF13B,MYO10,Nedd4,NTRK2,PLAT,PLXNA3,SEMA3A,TRIM9,TSC1,ZDHHC8
Neurological Disease,Organismal Injury and Abnormalities,Psychological Disorders	Damage of cerebral cortex	0.00151	ADORA2A,ATF3,B4GALNT1,BAX,CTSB,DDIT3,KCNQ2,LEPR,Mt3,SEMA3A,SLC1A2
Cell Death and Survival,Organismal Injury and Abnormalities	Cell death of motor neurons	0.00164	ASCL1,CCR5,RUNX1,TSHZ3
Cellular Development,Embryonic Development,Organismal Development,Tissue Development	Differentiation of granule neuron progenitor cells	0.00164	BMP2,BTG2,FGF2,SHH
Cellular Development,Tissue Development	Differentiation of neuronal progenitor cells	0.00174	BMP2,BTG2,FGF2,NEUROG2,RPTOR,SHH
Nervous System Development and Function,Tissue Morphology	Quantity of central nervous system cells	0.00181	AGT,APOE,ASCL1,B4GALNT1,BMPR1B,CERS1,CSF1,FGF19,FGF2,FGFR1,FOXO1,IFNGR1,INSR,KCNIP3,LEF1,LHX5,MDM2,MDM4,Nes,NEUROG2,NF1,NHLH2,NPC1,RORA,TEK,TNFAIP6,TP63,TSC1,XRCC5
Tissue Morphology	Quantity of epithelial cells	0.00198	BMP2,CTNNB1,EOMES,FTO,STAT3
Nervous System Development and Function,Organ Morphology,Tissue Morphology	Quantity of POMC neurons	0.00267	FOXO1,INSR,NHLH2
Cellular Development,Tissue Development	Maturation of neuronal progenitor cells	0.00267	FGF2,SHH,WNT7B
Tissue Morphology	Quantity of cells	0.00329	ABCA1,ACVR1B,ADORA2A,AGT,APOE,ASCL1,B4GALNT1,BAX,BMP2,BMPR1B,CACNA1C,CAV1,CERS1,CSF1,CTNNB1,CTSA,CTSD,CXCL12,EFNB1,EOMES,FGF19,FGF2,FGFR1,FOS,FOXO1,FTH1,FTO,GABRG2,IFNGR1,IL1R1,IL33,IL34,INSR,KCNIP3,LEF1,LHX5,LPAR1,MAOA,MDM2,MDM4,NDE1,Nes,NEUROG2,NF1,NHLH2,NLRX1,NOTCH3,NPC1,NTRK2,P2RY12,PLAGL2,PLAU,PLXNA3,PPP1R15A,RHOB,RORA,RPTOR,RTN4R,SEMA3A,SHH,SOCS3,STAT3,TEK,TIAM2,TLR2,TNFAIP6,TP63,TSC1,TYROB…
Cellular Development,Cellular Growth and Proliferation,Nervous System Development and Function,Tissue Development	Development of oligodendrocytes	0.00396	ASCL1,FGFR1,FOXO1,SHH,TYROBP
Tissue Morphology	Loss of neurons in central nervous system	0.00424	ASCL1,CACNA1C,CSF1,CTSD,GABRG2,GRN,IL34,NR1H2,NTRK2,PLAT,PLAU,PTPN1,SLC1A2
Cellular Development,Embryonic Development,Organismal Development,Tissue Development	Differentiation of embryonic tissue	0.00424	ASCL1,BAX,BMP2,BTG2,FGF2,FN1,HES5,METRN,NEUROG2,SHH,SOX9,STAT3,YAP1
Behavior	Depression-related behavior	0.00439	CTNNB1,EPHX2,INSR,TSC1
Cellular Development,Cellular Growth and Proliferation,Nervous System Development and Function,Tissue Development	Proliferation of neuroglia	0.00466	ASCL1,CTNNB1,FN1,NF1,NR1H2,RND3,RUNX1,SHH,TSC1
Cancer,Organismal Injury and Abnormalities	Incidence of tumor	0.00509	BAX,CEACAM1,GNAS,IFNGR1,NDRG2,NF1,SHH,VCAN
Cellular Development,Tissue Development	Differentiation of neural cells	0.0052	ANGPT1,ASCL1,BAX,BCL6,BMP2,BMP4,BTG2,EOMES,FGF2,FGFR1,FN1,HES5,IL34,METRN,NEUROD1,NEUROG2,RPTOR,RUNX1,SHH,SOCS3,SOX9,STAT3,TEK,ULK1,YAP1
Cellular Development,Embryonic Development,Nervous System Development and Function,Organismal Development,Tissue Development	Differentiation of neural precursor cells	0.00627	ASCL1,BAX,BTG2,FGF2,FN1,HES5,NEUROG2,SOX9,STAT3
Cellular Growth and Proliferation,Tissue Development	Proliferation of neural cells	0.00646	ANGPT1,APOE,ASCL1,BMP2,BTG2,CELSR1,CPE,CSF1,CST3,CTNNB1,CUX2,CXCL12,DDR1,DLL1,FGF2,FGFR1,FN1,FOXO1,GNAS,HDGFL3,ITGA6,KIF1B,LGALS1,LHX5,LPAR1,MAOA,MYO10,Nedd4,NEU4,NEUROD1,NF1,NR1H2,NTRK2,ORC3,RND3,RNF6,RTN4,RUNX1,SEMA3A,SHH,SPP1,TEK,TLR7,TSC1,UBE3A,WNT7B,YAP1,ZDHHC8,ZSCAN21
Free Radical Scavenging	Synthesis of reactive oxygen species	0.00705	AGT,BAX,NCF1,NPC1,SHH,SREBF2,TLR2,TYROBP
Cardiovascular Disease,Neurological Disease,Organismal Injury and Abnormalities	Cerebrovascular dysfunction	0.0075	ADORA2A,AGT,APOE,AQP4,CARTPT,CAV1,CD36,CST3,FN1,IL1R1,NOX4,PLAT,STIM1,TLR2,VCAN,VWF
Neurological Disease,Organismal Injury and Abnormalities	Abnormality of cerebral cortex	0.00769	ADORA2A,APBB1,APOE,AQP4,ATF3,ATP1A2,B4GALNT1,BAX,BBS2,BRSK2,BTG1,CASP6,CAV1,CD36,CLCN7,CRHR1,CRMP1,CTSB,CUX2,DDIT3,EPHA4,FGF2,FZD9,GABRG2,GFAP,ITGA6,KCNQ2,KIF1B,LEF1,LEPR,LHX5,Mt3,NDE1,NDEL1,NEUROD1,NTRK2,PLAT,PPP1R15A,SCLY,SEMA3A,SLC1A2,SOCS7,TNR,TRIO,UBE3A,VLDLR,ZDHHC7
Behavior	Emotional behavior	0.00794	BAX,CRHR1,CTNNB1,EPHX2,GABRG2,GJB2,GRN,INSR,KCNJ3,LEPR,MAOA,TSC1,VGF
Neurological Disease,Organismal Injury and Abnormalities	Intracranial lesion	0.00827	AGT,BAX,GNAS,MYC,NDRG2,Nes,NF1,SHH,VCAN
Lipid Metabolism,Molecular Transport,Small Molecule Biochemistry	Quantity of ganglioside GM3	0.00911	B4GALNT1,NPC1,PLD2,ST8SIA1
Cell-mediated Immune Response,Cellular Movement,Hematological System Development and Function,Immune Cell Trafficking	Infiltration by T lymphocytes	0.00911	APOE,C5,CD44,ITGA4
Nervous System Development and Function,Tissue Morphology	Quantity of neuroepithelial cells	0.00911	BMP2,CTNNB1,EOMES,STAT3
Cellular Development	Differentiation of stem cells	0.00952	ASCL1,BMP2,FGF2,FN1,HES5,NEUROG2,STAT3,YAP1
Cellular Development,Nervous System Development and Function,Tissue Development	Differentiation of neuroepithelial cells	0.00957	EOMES,METRN,SOCS3
Cell Death and Survival,Cellular Assembly and Organization,Cellular Development,Nervous System Development and Function,Tissue Development,Tissue Morphology	Regeneration of axons	0.00957	PLXNA2,RTN4,RTN4R
Endocrine System Disorders,Gastrointestinal Disease,Metabolic Disease,Organismal Injury and Abnormalities	Hyperinsulinism	0.00957	INSR,LEPR,STAT3
Cellular Development,Cellular Growth and Proliferation,Nervous System Development and Function,Tissue Development	Growth of thalamocortical axons	0.00957	CXCL12,MAOA,NTRK2
Nervous System Development and Function,Organ Morphology,Organismal Development	Morphology of cerebral cortex	0.00999	APBB1,APOE,ATP1A2,BBS2,BMPR1B,BRSK2,BTG1,CASP6,CAV1,CRMP1,CST3,CTNNB1,CTSB,CUX2,EPHA4,FGF2,FGFR1,FTO,FZD9,GABRG2,GFAP,GLI3,ITGA6,KIF1B,LAMA4,LEF1,LHX5,MAOA,Mt3,NDE1,NDEL1,NEUROD1,NTRK2,PPP1R15A,SEMA3A,SLC1A2,SOCS7,TLR7,TNR,TRIO,TSC1,UBE3A,VLDLR,ZDHHC7
Cellular Development,Cellular Growth and Proliferation,Nervous System Development and Function,Tissue Development	Development of astrocytes	0.0114	ASCL1,BAX,CD93,NEUROG2,NF1
Metabolic Disease,Organismal Injury and Abnormalities	Glucose metabolism disorder	0.0114	FOXO1,GNAS,INSR,LEPR,STAT3
Cellular Development	Differentiation of brain	0.0138	ASCL1,BAX,BCL6,BTG2,EOMES,FGF2,FN1,HES5,NEUROD1,NEUROG2,SOX9,STAT3,ULK1
Nervous System Development and Function,Neurological Disease,Organ Morphology,Organismal Development,Organismal Injury and Abnormalities	Abnormal morphology of cerebrum	0.015	APBB1,APOE,ATP1A2,ATP1B2,BBS2,BRSK2,BTG1,CASP6,CAV1,CLCN2,CRMP1,CSF1R,CTSB,CUX2,EBF1,EFNB1,EPHA4,FGF2,FZD9,GABRG2,HSF1,ITGA6,KIF1B,LEF1,LHX5,Mt3,NDE1,NDEL1,NEUROD1,NTRK2,PKD1,PPP1R15A,SEMA3A,SLC1A2,SOCS7,TAP1,TNR,TRIO,UBE3A,VLDLR,ZC3H14,ZDHHC7
Cellular Development,Cellular Growth and Proliferation,Nervous System Development and Function,Tissue Development	Proliferation of neuronal cells	0.0156	APOE,CELSR1,CPE,CSF1,CXCL12,DDR1,FGF2,FGFR1,GNAS,HDGFL3,ITGA6,KIF1B,LPAR1,MAOA,MYO10,Nedd4,NEU4,NTRK2,RNF6,RTN4,SEMA3A,SHH,SPP1,TLR7,TSC1,UBE3A,ZDHHC8,ZSCAN21
Embryonic Development,Nervous System Development and Function,Organ Development,Organismal Development,Tissue Development	Remyelination of brain	0.0162	ASCL1,GPR17,OSMR,TLR2
Cellular Development,Cellular Growth and Proliferation,Nervous System Development and Function,Tissue Development	Proliferation of oligodendrocyte precursor cells	0.0162	ASCL1,FN1,NF1,SHH
Cancer,Neurological Disease,Organismal Injury and Abnormalities	Brain tumor	0.0163	BAX,GNAS,MYC,NDRG2,Nes,NF1,SHH,VCAN
Neurological Disease,Organismal Injury and Abnormalities	Brain lesion	0.0165	AGT,BAX,BTG2,CARTPT,FN1,GNAS,HLA-A,IL1R1,IL33,MYC,NDRG2,Nes,NF1,NLRX1,NOX4,NTRK2,PLAT,SHH,STIM1,VCAN,VWF
Cell Death and Survival,Organismal Injury and Abnormalities	Neuronal cell death	0.0189	ADORA1,ASCL1,ATF3,ATF4,ATP1A2,B4GALNT1,BAX,CASP6,CASP7,CAST,CCR5,CERS1,CLCN7,CTSB,CTSD,DDIT3,E2F4,EGLN2,FGF2,FOXO1,GRIK2,HSF1,IL1R1,IRF9,KCNIP3,LGALS1,MAOA,NCF1,NF1,NFKBIA,NOX4,NPC1,NTRK2,OSMR,PLAT,RPTOR,RUNX1,SEMA3A,SERPINA3,SLC1A2,TLR2,TLR7,TP63,TRAF6,TSHZ3,XRCC5
Cell Death and Survival,Organismal Injury and Abnormalities	Apoptosis of neurons	0.0191	ADORA1,ASCL1,ATF3,ATF4,ATP1A2,B4GALNT1,BAX,CAST,CTSB,DDIT3,MAOA,NF1,NOX4,NTRK2,OSMR,PLAT,RPTOR,SERPINA3,TLR7,TP63,TRAF6,XRCC5
Cell Death and Survival,Organismal Injury and Abnormalities	Cell death of branchial motor neurons	0.0193	ASCL1,RUNX1
Nervous System Development and Function	Waking	0.0193	ADORA1,ADORA2A
Nervous System Development and Function,Organ Morphology,Organismal Development	Morphology of brain septum	0.0193	GLI3,SHH
Cellular Development,Tissue Development	Differentiation of subependymal cells	0.0193	ANGPT1,TEK
Organismal Functions	Repair of vasculature	0.0193	RTN4,S1PR2
Cardiovascular Disease,Organismal Injury and Abnormalities,Tissue Morphology	Regression of blood vessel	0.0193	KDR,MMP2
Cellular Development,Cellular Growth and Proliferation,Nervous System Development and Function,Tissue Development	Formation of astrocyte precursor cells	0.0193	ASCL1,NEUROG2
Nervous System Development and Function	Fusion of sensory cortex	0.0193	MAOA,NTRK2
Cardiovascular System Development and Function	Perfusion of cerebral hemisphere	0.0193	MAML1,PLAT
Developmental Disorder,Hereditary Disorder,Metabolic Disease,Organismal Injury and Abnormalities	Lysosomal storage disease	0.0193	GRN,NPC1
Cell-To-Cell Signaling and Interaction,Nervous System Development and Function	Firing of serotonergic neurons	0.0193	LPAR1,OXTR
Cellular Development,Embryonic Development,Organismal Development	Differentiation of multilineage progenitor cells	0.0193	ASCL1,NEUROG2
Lipid Metabolism,Metabolic Disease,Organismal Injury and Abnormalities,Small Molecule Biochemistry	Disorder of lipid metabolism	0.0193	FOXO1,NPC1
Cell-mediated Immune Response,Cellular Movement,Hematological System Development and Function,Immune Cell Trafficking	Infiltration by CD3 positive T-lymphocytes	0.0193	APOE,C5
Cellular Development,Cellular Growth and Proliferation,Nervous System Development and Function,Tissue Development	Expansion of thalamocortical axons	0.0193	MAOA,NTRK2
Cell-To-Cell Signaling and Interaction,Nervous System Development and Function	Posttetanic potentiation of parallel fiber-Purkinje cell synapses	0.0193	PRKCA,PRKCB
Behavior,Nervous System Development and Function	Memory retrieval	0.0193	ADORA2A,FTO
Cellular Movement,Hematological System Development and Function,Immune Cell Trafficking,Inflammatory Response	Cellular infiltration of dendritic cells	0.0193	APOE,C5
Cellular Development,Tissue Development	Differentiation of brain cells	0.0201	ASCL1,BAX,BCL6,BTG2,FGF2,FN1,HES5,NEUROD1,NEUROG2,SOX9,STAT3,ULK1
Nervous System Development and Function,Neurological Disease,Organ Morphology,Organismal Development,Organismal Injury and Abnormalities	Abnormal morphology of internal capsule	0.0215	CAV1,CLCN2,EBF1
Cell Death and Survival,Cellular Development,Cellular Function and Maintenance,Embryonic Development,Organismal Development,Tissue Development	Self-renewal of neural precursor cells	0.0215	E2F4,FGF2,FGFR1
Cellular Growth and Proliferation,Tissue Development	Generation of neuronal progenitor cells	0.0215	ASCL1,CTNNB1,NEUROG2
Endocrine System Development and Function,Lipid Metabolism,Molecular Transport,Small Molecule Biochemistry	Quantity of 2-arachidonoylglycerol	0.0215	ADORA2A,MGLL,P2RX7
Cellular Movement,Hematological System Development and Function,Immune Cell Trafficking	Cellular infiltration by leukocytes	0.0223	APOE,C5,CD44,ITGA4,MMP2,NPC1
Organismal Development	Mass of organism	0.0223	CRHR1,GNAS,LEPR,NPC1,PIK3CA,PTPN1
Cellular Compromise,Neurological Disease,Organismal Injury and Abnormalities,Psychological Disorders	Damage of brain cells	0.0223	B4GALNT1,BAX,C5,DDIT3,Mt3,SLC1A2
Neurological Disease,Organismal Injury and Abnormalities	Gliosis of central nervous system	0.0225	APOD,APOE,CAST,CEACAM1,CLCN7,CSF1,FGF2,GLI3,GRN,IFNGR1,IRAK4,NPC1,RPTOR
Nervous System Development and Function,Tissue Morphology	Quantity of neuroglia	0.0226	AGT,APOE,ASCL1,B4GALNT1,CSF1,FGF2,IFNGR1,IL34,KCNIP3,LPAR1,NF1,P2RY12,SOCS3,STAT3,TNFAIP6,TSC1,TYROBP
Neurological Disease,Organismal Injury and Abnormalities,Psychological Disorders	Damage of hippocampus	0.0251	CTSB,KCNQ2,LEPR,Mt3,SLC1A2
Nervous System Development and Function,Neurological Disease,Organ Morphology,Organismal Injury and Abnormalities,Tissue Morphology	Abnormal morphology of white matter	0.0251	B4GALNT1,CSF1R,GFAP,HSF1,MLC1
Cell Morphology,Cellular Assembly and Organization,Cellular Development,Cellular Function and Maintenance,Cellular Growth and Proliferation,Embryonic Development,Nervous System Development and Function,Organismal Development,Tissue Development	Branching of axons	0.026	FOS,KIF13B,MYO10,NTRK2,PLAT,SEMA3A,TRIM9,ZDHHC8
Cell Death and Survival,Organismal Injury and Abnormalities	Apoptosis of neuroepithelial cells	0.0261	CTNNB1,LAMA4,MAOA,S1PR1
Lipid Metabolism,Molecular Transport,Small Molecule Biochemistry	Accumulation of cholesterol	0.0261	B4GALNT1,CAV1,NPC1,SREBF2
Metabolic Disease,Neurological Disease,Organismal Injury and Abnormalities	Beta amyloidosis	0.0261	APOE,CAST,GFAP,GRN
Cancer,Organismal Injury and Abnormalities	Solid tumor	0.0262	BAX,GNAS,IFNGR1,MYC,NDRG2,Nes,NF1,SHH,VCAN
Embryonic Development,Nervous System Development and Function,Organ Development,Organismal Development,Tissue Development	Formation of telencephalon	0.027	APBB1,ASCL1,ATP1A2,ATP1B2,BBS2,BMP2,BMP4,CSF1R,E2F4,EOMES,EPHA4,FGF2,GLI3,GPR17,GSX1,HES5,KIF21B,NDEL1,NEUROG2,NF1,OSMR,RTN4R,SHH,SLC1A2,TRIO,VLDLR
Cellular Movement	Migration of cells	0.0271	APOE,BAX,BTG2,C5,CD44,COL3A1,CTNNB1,CXCL12,EBF1,EFNB1,EOMES,GLI3,IL33,ITCH,ITGA4,MMP2,NDE1,NDEL1,NHLH2,NPC1,PLAT,RTN4,SOCS7,TIAM2,TNR,TRIO,VPS18
Nervous System Development and Function,Tissue Morphology	Quantity of neurons	0.0273	ABCA1,ACVR1B,ADORA2A,APOE,ASCL1,BAX,CACNA1C,CERS1,CSF1,CTSA,CTSD,CXCL12,EFNB1,FGF19,FGF2,FGFR1,FOS,FOXO1,FTH1,GABRG2,IL1R1,INSR,KCNIP3,LEF1,LHX5,LPAR1,MAOA,MDM2,MDM4,NDE1,NEUROG2,NF1,NHLH2,NOTCH3,NPC1,NTRK2,PLAU,PLXNA3,PPP1R15A,RHOB,RORA,RPTOR,RTN4R,SEMA3A,SHH,TIAM2,TP63,VGF,WNT7B,XRCC5
Neurological Disease,Organismal Injury and Abnormalities,Psychological Disorders	Brain damage	0.0281	ADORA2A,AQP4,ATF3,B4GALNT1,BAX,C5,CST3,CTSB,DDIT3,IL1R1,KCNQ2,LEPR,Mt3,NOX4,NUDT1,PLAT,SEMA3A,SLC1A2,TLR2,VWF
Neurological Disease,Organismal Injury and Abnormalities	Injury of nervous system	0.0286	ADORA2A,AQP4,ATF3,B4GALNT1,BAX,C5,CST3,CTSB,DDIT3,IL1R1,IL33,KCNQ2,LEPR,Mt3,NOX4,NUDT1,PLAT,SEMA3A,SLC1A2,TLR2,VWF
Nervous System Development and Function	Morphology of nervous system	0.0288	AGT,AKAP12,APBB1,APOE,ASCL1,ATP1A2,ATP1B2,B4GALNT1,BAX,BBS2,BMP2,BMP4,BMPR1B,BRSK2,BTG1,BTG2,CACNA1C,CASP6,CAV1,CLCN2,CLCN6,CNP,CRHR1,CRMP1,CSF1,CSF1R,CST3,CTNNB1,CTSB,CTSD,CTSF,CUX2,CXCL12,DDIT3,DEDD,DPYSL5,DYNC2LI1,EBF1,EFNB1,EPHA4,FGF2,FGFR1,FOS,Foxp2,FTO,FZD9,GABRG2,GFAP,GLI3,GNAS,GRN,GSX1,HES5,HEY1,HSF1,HSPG2,IL34,ITGA6,KIF1B,LAMA4,LEF1,LEPR,LGALS1,LHX5,MAOA,MDM2,MDM4,MLC1,Mt3,NDE1,NDEL1,NEU…
Endocrine System Development and Function,Molecular Transport,Small Molecule Biochemistry	Concentration of hormone	0.0297	ADORA2A,CRHR1,FAAH,MGLL,NPC1,P2RX7
Cancer,Organismal Injury and Abnormalities	Frequency of tumor	0.0297	BAX,CEACAM1,GNAS,IFNGR1,SHH,VCAN
Nervous System Development and Function,Organ Morphology,Tissue Morphology	Quantity of brain cells	0.0312	BMPR1B,CERS1,CSF1,FGF19,FGF2,FGFR1,FOXO1,INSR,LEF1,LHX5,MDM2,MDM4,Nes,NEUROG2,NF1,NHLH2,NPC1,RORA,TP63,XRCC5
Cancer,Organismal Injury and Abnormalities	Cancer	0.0317	BAX,CEACAM1,GNAS,IFNGR1,MYC,Nes,SHH
Metabolic Disease,Organismal Injury and Abnormalities	Amyloidosis	0.0317	APOE,CAST,CD14,CD36,GFAP,GRN,PLAU
Cell Death and Survival,Organismal Injury and Abnormalities	Necrosis	0.0334	ADORA1,ASCL1,ATF3,ATF4,ATP1A2,B4GALNT1,BAX,CASP6,CASP7,CAST,CCR5,CERS1,CLCN7,CTNNB1,CTSB,CTSD,DDIT3,E2F4,EGLN2,FGF2,FOXO1,GRIK2,HSF1,IL1R1,IRF9,KCNIP3,LAMA4,LGALS1,MAOA,NCF1,NF1,NFKBIA,NOX4,NPC1,NTRK2,OSMR,PLAT,RPTOR,RUNX1,S1PR1,SEMA3A,SERPINA3,SLC1A2,TLR2,TLR7,TP63,TRAF6,TSHZ3,XRCC5
Cellular Movement	Cell movement	0.0344	APOE,BAX,BTG2,C5,CD44,COL3A1,CTNNB1,CXCL12,EBF1,EFNB1,EOMES,FGF2,GLI3,IL33,ITCH,ITGA4,MMP2,NDE1,NDEL1,NHLH2,NPC1,PLAT,RTN4,SEMA3A,SOCS7,TIAM2,TNR,TRIO,VPS18
Cellular Development,Nervous System Development and Function,Tissue Development	Differentiation of oligodendrocyte precursor cells	0.0346	ASCL1,FN1,IL34,SHH,SOX9
Lipid Metabolism,Molecular Transport,Small Molecule Biochemistry	Quantity of glycosphingolipid	0.0346	APOE,B4GALNT1,NPC1,PLD2,ST8SIA1
Embryonic Development,Nervous System Development and Function,Organ Development,Organismal Development,Tissue Development	Development of cerebral cortex	0.0364	ASCL1,ATP1A2,BAX,BBS2,BTG2,CD93,COL3A1,CTNNB1,DCLK2,DLL1,EOMES,FGF2,FGFR1,Foxp2,GLI3,LEF1,LHX5,NDE1,NDEL1,NEUROD1,NEUROG2,NF1,NTRK2,P2RY12,PLXNA3,SLC1A2,TACC1,TRIO,TSC1,VLDLR,YAP1
Nervous System Development and Function,Neurological Disease,Organ Morphology,Organismal Development,Organismal Injury and Abnormalities	Abnormal morphology of cerebral cortex	0.0381	APBB1,APOE,ATP1A2,BBS2,BRSK2,BTG1,CASP6,CAV1,CRMP1,CTSB,CUX2,EPHA4,FGF2,FZD9,GABRG2,ITGA6,KIF1B,LEF1,LHX5,Mt3,NDE1,NDEL1,NEUROD1,NTRK2,PPP1R15A,SEMA3A,SLC1A2,SOCS7,TNR,TRIO,UBE3A,VLDLR,ZDHHC7
Neurological Disease,Organismal Injury and Abnormalities	Microgliosis	0.0384	APOD,CAST,CEACAM1,GRN,IRAK4,NPC1
Cell Morphology,Nervous System Development and Function,Neurological Disease,Organismal Injury and Abnormalities,Tissue Morphology	Enlargement of axons	0.0385	CLCN6,CNP,CTSB
Neurological Disease,Organismal Injury and Abnormalities	Microgliosis of brain	0.0385	APOD,CAST,CEACAM1
Cancer	Cell transformation	0.0385	BAX,CEACAM1,IFNGR1
Amino Acid Metabolism,Molecular Transport,Small Molecule Biochemistry	Uptake of L-glutamic acid	0.0385	ADORA2A,SLC1A2,TNR
Behavior	Grooming	0.0385	GRN,INSR,LEPR
Cell-To-Cell Signaling and Interaction,Nervous System Development and Function	Posttetanic potentiation	0.0385	PRKCA,PRKCB,RHOB
Cellular Development,Cellular Growth and Proliferation,Nervous System Development and Function,Tissue Development	Growth of neurites	0.0387	APOE,CELSR1,CSF1,CXCL12,DDR1,FGF2,FGFR1,GNAS,HDGFL3,KIF1B,MAOA,MYO10,Nedd4,NEU4,NTRK2,RNF6,SEMA3A,SHH,TLR7,TSC1,UBE3A,ZDHHC8
Cellular Function and Maintenance	Engulfment of phagocytes	0.0388	C4A/C4B,CD36,GRN,IL33
Cellular Function and Maintenance,Hematological System Development and Function	Engulfment of myeloid cells	0.0388	C4A/C4B,CD36,GRN,IL33
Cellular Function and Maintenance	Engulfment of antigen presenting cells	0.0388	C4A/C4B,CD36,GRN,IL33
Embryonic Development,Nervous System Development and Function,Organ Development	Patterning of forebrain	0.0388	BMP2,BMP4,GLI3,SHH
Nervous System Development and Function,Tissue Morphology	Quantity of astrocytes	0.0392	AGT,APOE,B4GALNT1,IFNGR1,KCNIP3,NF1,TNFAIP6,TSC1
Cancer,Organismal Injury and Abnormalities	Generation of tumor	0.0396	BAX,CEACAM1,GNAS,IFNGR1,MYC,NF1,SHH
Neurological Disease,Organismal Injury and Abnormalities	Gliosis of brain	0.04	APOD,APOE,CAST,CEACAM1,CLCN7,FGF2,GRN,IFNGR1,IRAK4,NPC1,RPTOR
Cellular Assembly and Organization,Cellular Function and Maintenance	Quantity of cellular protrusions	0.0463	APOE,CXCL12,FOS,MAOA,NPC1,NTRK2,P2RY12,PLXNA3,RPTOR,RTN4R,VGF
Neurological Disease,Organismal Injury and Abnormalities	Degeneration of brain	0.0463	ADORA2A,AQP4,B4GALNT1,CAV1,CERS1,CLCN7,CNP,CRHR1,CTSB,GFAP,GRIK1,IRF9,KCNQ2,NPC1,NTRK2,NUDT1,PLAT,SCLY,SLC1A2,ST8SIA1,VPS18,WDR81
Neurological Disease,Organismal Injury and Abnormalities	Neurodegeneration of brain	0.0463	ADORA2A,AQP4,B4GALNT1,CAV1,CERS1,CLCN7,CNP,CRHR1,CTSB,GFAP,IRF9,KCNQ2,NPC1,NTRK2,PLAT,SCLY,SLC1A2,ST8SIA1,VPS18,WDR81
Cardiovascular System Development and Function,Organismal Development	Angiogenesis	0.0472	CD36,CD44,FGFR1,KDR,MAML1,PECAM1,RTN4,S1PR2
Cardiovascular System Development and Function,Organismal Development	Vasculogenesis	0.0486	CD44,FGFR1,KDR,MAML1,PECAM1,RTN4,S1PR2
Behavior	Anxiety-like behavior	0.0486	CRHR1,CTNNB1,EPHX2,GABRG2,GJB2,INSR,TSC1
Neurological Disease,Organismal Injury and Abnormalities	Cerebellar lesion	0.0487	BAX,BTG2,GNAS,MYC,Nes,SHH
Cancer,Neurological Disease,Organismal Injury and Abnormalities	Non-astrocytoma brain tumor	0.0487	BAX,GNAS,MYC,Nes,SHH,VCAN
Lipid Metabolism,Molecular Transport,Small Molecule Biochemistry	Quantity of sphingolipid	0.0487	APOE,B4GALNT1,CERS1,NPC1,PLD2,ST8SIA1
Cellular Development,Cellular Growth and Proliferation,Nervous System Development and Function,Tissue Development	Development of central nervous system cells	0.0491	ANGPT1,ASCL1,BAX,CD93,CXCL12,FGF10,FGF9,FGFR1,NEUROD1,NEUROG2,NF1,SHH

## Sheet: S4B
Table S4B: P6-Tabular descriptions of the diseases and biological functions categories, including annotation, p-value, and indicated molecules.
Categories	Diseases or Functions Annotation	p-value	Molecules
Cell Death and Survival,Neurological Disease,Organismal Injury and Abnormalities	Apoptosis of cortical neurons	0.00047	ADORA1,ATF4,CAST,CDKN1A,DDIT3,NTRK2,PTGS2,RAPGEF3,SERPINA3,VEGFA
Cardiovascular Disease,Organismal Injury and Abnormalities	Vascular lesion	0.00118	AGT,TNFAIP8L2,TREM2,VEGFA
Cell-To-Cell Signaling and Interaction,Nervous System Development and Function	Long-term potentiation of dentate granule cells	0.00118	PTK2,RAPGEF3,VEGFA
Cell Death and Survival,Neurological Disease,Organismal Injury and Abnormalities	Cell death of cortical neurons	0.00151	ADORA1,ATF4,CAST,CDKN1A,DDIT3,NCF1,NFE2L2,NFIL3,NTRK2,PTGS2,RAPGEF3,SERPINA3,TICAM1,UBE2L3,VEGFA
Cell Death and Survival,Neurological Disease,Organismal Injury and Abnormalities	Apoptosis of cerebral cortex cells	0.00154	ADORA1,ATF3,ATF4,CAST,CDKN1A,DDIT3,NTRK2,PTGS2,RAPGEF3,SERPINA3,VEGFA
Cellular Growth and Proliferation,Tissue Development	Generation of neuronal progenitor cells	0.00281	CNR1,CTNNB1,NEUROG2
Cell-To-Cell Signaling and Interaction,Nervous System Development and Function	Long-term potentiation of hippocampus	0.00312	APOE,CDH2,CNR1,EPHB2,GPT,GRIK1,NCF1,NTRK2,PTK2,RAPGEF3,TAP1,TREM2,UBE3A,VEGFA,VLDLR
Nervous System Development and Function	Neuroprotection of cerebral cortex	0.00318	ADORA1,CNR1,DDIT3,PTGS2
Neurological Disease,Organismal Injury and Abnormalities	Degeneration of nigrostriatum	0.00461	GRIK1,TGFBR2
Cellular Assembly and Organization	Quantity of Rosenthal fiber	0.00461	GFAP,NFE2L2
Cardiovascular System Development and Function,Nervous System Development and Function,Organ Development	Function of blood-brain barrier	0.00473	AGT,AQP4,CLDN5,GFAP
Cellular Movement,Hematological System Development and Function,Immune Cell Trafficking	Cell movement of lymphocytes	0.00473	APOE,CD44,TNFAIP8L2,TREM2
Neurological Disease,Organismal Injury and Abnormalities	Microgliosis of brain	0.00534	APOD,CAST,TREM2
Cell Death and Survival,Organismal Injury and Abnormalities	Apoptosis of neurons	0.00789	ADORA1,ATF3,ATF4,ATP1A2,CAST,CDKN1A,DDIT3,Map3k7,NTRK2,PTGS2,RAPGEF3,SERPINA3,TRAF6,VEGFA
Cell Death and Survival,Neurological Disease,Organismal Injury and Abnormalities	Cell death of cerebral cortex cells	0.00862	ADORA1,ATF3,ATF4,CAST,CDKN1A,DDIT3,NCF1,NFE2L2,NFIL3,NTRK2,PTGS2,RAPGEF3,SERPINA3,TICAM1,UBE2L3,VEGFA
Organismal Injury and Abnormalities,Tissue Morphology	Morphology of lesion	0.00976	APOE,CNR1,HPGDS,ITGAM,Map3k7,MYC,NFE2L2,NTRK2,PKM,PTGS2,SERPINE1,TICAM1,TNFAIP8L2,TRAF6,VEGFA
Hematological System Development and Function,Nervous System Development and Function,Tissue Morphology	Quantity of microglia	0.0116	AGT,APOE,CSF1,TGFBR2,TREM2
Cell Death and Survival	Apoptosis	0.0129	ADORA1,ATF3,ATF4,ATP1A2,CAST,CDKN1A,CTNNB1,DDIT3,EBF1,HPGDS,ITGAM,Map3k7,NTRK2,PTGS2,PTK2,RAPGEF3,SERPINA3,SPHK2,TRAF6,VEGFA
Tissue Development	Organization of epithelial tissue	0.0132	CTNNB1,VEGFA
Cellular Movement,Hematological System Development and Function,Immune Cell Trafficking	Cellular infiltration by lymphocytes	0.0135	APOE,CD44,TNFAIP8L2
Cellular Function and Maintenance	Organization of cells	0.0135	CNR1,CTNNB1,VEGFA
Free Radical Scavenging	Production of superoxide	0.0135	AGT,ITGAM,NCF1
Cellular Compromise,Neurological Disease,Organismal Injury and Abnormalities,Psychological Disorders	Damage of cortical neurons	0.0135	CNR1,DDIT3,NFIL3
Cardiovascular System Development and Function,Organismal Development	Angiogenesis	0.0139	CD44,MAML1,PGF,PTK2,RTN4,VEGFA
Organismal Injury and Abnormalities,Tissue Morphology	Volume of lesion	0.0154	CNR1,Map3k7,NFE2L2,NTRK2,SERPINE1,TICAM1,TNFAIP8L2,TRAF6,VEGFA
Cardiovascular Disease,Organismal Injury and Abnormalities	Infarction	0.0162	APOE,CARTPT,CNR1,HPGDS,ITGAM,Map3k7,NTRK2,PKM,PTGS2,TICAM1,TNFAIP8L2,TRAF6,TREM2,VEGFA
Organismal Injury and Abnormalities,Tissue Morphology	Size of lesion	0.0175	APOE,CNR1,HPGDS,ITGAM,Map3k7,NFE2L2,NTRK2,PKM,PTGS2,SERPINE1,TICAM1,TNFAIP8L2,TRAF6,VEGFA
Cellular Movement,Hematological System Development and Function,Immune Cell Trafficking	Cell movement of antigen presenting cells	0.0192	APOE,TNFAIP8L2,TREM2
Nervous System Development and Function	Neuroprotection of cerebral cortex cells	0.0192	CNR1,DDIT3,PTGS2
Carbohydrate Metabolism,Lipid Metabolism,Molecular Transport,Small Molecule Biochemistry	Concentration of phosphatidic acid	0.0192	ABCB4,PLCG2,PTGS2
Metabolic Disease,Neurological Disease,Organismal Injury and Abnormalities	Beta amyloidosis	0.0192	APOE,CAST,GFAP
Cellular Compromise,Neurological Disease,Organismal Injury and Abnormalities,Psychological Disorders	Damage of cerebral cortex cells	0.0199	CNR1,DDIT3,GJA1,NFIL3
Lipid Metabolism,Molecular Transport,Small Molecule Biochemistry	Concentration of eicosanoid	0.0199	APOE,CRHR1,HPGDS,PTGS2
Neurological Disease,Organismal Injury and Abnormalities	Gliosis of central nervous system	0.0228	APOD,APOE,CAST,CSF1,GJA1,GLI3,HPGDS,TREM2
Neurological Disease,Organismal Injury and Abnormalities	Gliosis	0.0231	APOD,APOE,CAST,CDH2,CSF1,GJA1,GLI3,HPGDS,TREM2
Cardiovascular System Development and Function,Organismal Development	Vasculogenesis	0.0242	CD44,MAML1,PTK2,RTN4,VEGFA
Cell-To-Cell Signaling and Interaction,Nervous System Development and Function	Long-term potentiation of hippocampal CA1 region	0.0244	APOE,CDH2,GPT,GRIK1,RAPGEF3,TREM2,VLDLR
Cardiovascular Disease,Organismal Injury and Abnormalities,Tissue Morphology	Size of infarct	0.0245	APOE,CNR1,HPGDS,ITGAM,Map3k7,NTRK2,PKM,PTGS2,TICAM1,TNFAIP8L2,TRAF6,VEGFA
Organismal Injury and Abnormalities	Scar tissue	0.0252	GFAP,PTK2
Cellular Compromise,Neurological Disease,Organismal Injury and Abnormalities,Psychological Disorders	Injury of cortical neurons	0.0252	CNR1,DDIT3
Cell Morphology,Cellular Assembly and Organization,Cellular Development,Cellular Function and Maintenance,Cellular Growth and Proliferation,Embryonic Development,Nervous System Development and Function,Organismal Development,Tissue Development	Branching of apical processes	0.0252	APOE,CNR1
Hematological System Development and Function,Inflammatory Response,Tissue Morphology	Quantity of macrophages	0.0252	APOE,TREM2
Developmental Disorder,Neurological Disease,Organismal Injury and Abnormalities	Developmental delay of brain	0.0252	CCNF,ELOA
Cardiovascular Disease,Neurological Disease,Organismal Injury and Abnormalities	Leakage of blood-brain barrier	0.0252	PTGS2,VEGFA
Lipid Metabolism,Molecular Transport,Small Molecule Biochemistry	Concentration of prostaglandin	0.0261	APOE,HPGDS,PTGS2
Cellular Movement,Hematological System Development and Function,Immune Cell Trafficking	Lymphocyte migration	0.0261	APOE,CD44,TREM2
Cell-To-Cell Signaling and Interaction,Nervous System Development and Function	Long-term potentiation of hippocampal cells	0.0284	CDH2,GRIK1,PTK2,RAPGEF3,VEGFA
Organismal Injury and Abnormalities	Soft tissue lesion	0.0284	AGT,CARTPT,CNR1,GJA1,HPGDS,Map3k7,MYC,NTRK2,PKM,SERPINE1,TICAM1,ZFX
Cell Death and Survival,Organismal Injury and Abnormalities	Necrosis	0.0309	ADORA1,ATF3,ATF4,ATP1A2,CASP6,CAST,CCR5,CDH2,CDKN1A,COP1,CTNNB1,DDIT3,Map3k7,NCF1,NFE2L2,NFIL3,NTRK2,PTGS2,PTK2,RAPGEF3,SERPINA3,SIGMAR1,SPHK2,TICAM1,TRAF6,UBE2L3,VEGFA
Neurological Disease,Organismal Injury and Abnormalities	Astrocytosis of brain	0.033	APOD,APOE,GJA1,HPGDS,TREM2
Organismal Injury and Abnormalities,Psychological Disorders	Depressive disorder	0.0342	CNR1,NCF1,NEO1
Neurological Disease,Organismal Injury and Abnormalities	Gliosis of astrocytes	0.0342	CSF1,GJA1,GLI3
Nervous System Development and Function,Neurological Disease,Organ Morphology,Organismal Development,Organismal Injury and Abnormalities	Third ventricle dilation	0.0342	COL18A1,NFIX,PKD1
Nervous System Development and Function,Tissue Morphology	Density of neurons	0.0375	APOE,C4A/C4B,CNR1,CRMP1,EPHB2,FBXO2,LRRC4,NEO1,NTRK2,PTGS2,TREM2,UBE3A
Cardiovascular Disease,Organismal Injury and Abnormalities,Tissue Morphology	Volume of infarct	0.0378	CNR1,Map3k7,NTRK2,TICAM1,TNFAIP8L2,TRAF6,VEGFA
Nervous System Development and Function	Protection of cortical neurons	0.0402	CNR1,DDIT3
Nervous System Development and Function,Neurological Disease,Organ Morphology,Organismal Development,Organismal Injury and Abnormalities	Abnormal morphology of internal capsule	0.0402	CLCN2,EBF1
Cell-To-Cell Signaling and Interaction,Cellular Growth and Proliferation,Nervous System Development and Function	Suppression of neurons	0.0402	CNR1,NTRK2
Cardiovascular Disease,Organismal Injury and Abnormalities	Hypertension	0.0402	AGT,PTGS2
Cardiovascular System Development and Function	Development of vasculature	0.0417	CD44,MAML1,PGF,PKD1,PTK2,RTN4,VEGFA
Cell Death and Survival,Organismal Injury and Abnormalities	Necrosis of epithelial tissue	0.0427	CTNNB1,Map3k7,PTK2,SPHK2
Cell Death and Survival,Organismal Injury and Abnormalities	Neuronal cell death	0.0446	ADORA1,ATF3,ATF4,ATP1A2,CASP6,CAST,CCR5,CDH2,CDKN1A,COP1,DDIT3,Map3k7,NCF1,NFE2L2,NFIL3,NTRK2,PTGS2,RAPGEF3,SERPINA3,SIGMAR1,TICAM1,TRAF6,UBE2L3,VEGFA
Neurological Disease,Organismal Injury and Abnormalities,Psychological Disorders	Damage of cerebral cortex	0.0493	ATF3,CNR1,DDIT3,GJA1,NFIL3
Cell Morphology,Cellular Assembly and Organization,Cellular Development,Cellular Function and Maintenance,Cellular Growth and Proliferation,Embryonic Development,Nervous System Development and Function,Organismal Development,Tissue Development,Tissue Morphology	Density of dendritic spines	0.0497	APOE,C4A/C4B,CNR1,CRMP1,LRRC4,NEO1,PTGS2,TREM2,UBE3A

## Sheet: S5A
Table S5A. P5- Uncategorized microglia associated genes dysregulated by ethanol exposure in the cerebellum.
SYMBOL	logFC	adj. P	SYMBOL	logFC	adj. P	SYMBOL	logFC	adj. P	SYMBOL	logFC	adj. P	SYMBOL	logFC	adj. P
SPP1	2.53219	9.86e-14	C1QA	0.644798	1.26e-05	BTG2	0.364005	0.000163146	NPL	0.21157	0.03503	IFNGR1	-0.148903	0.0366625
CCL3	2.3767	8.4e-06	CCR5	0.639479	0.0417894	NRROS	0.3567	0.00444539	CCDC9	0.209902	0.000775306	ITGB5	-0.166939	0.043547
CH25H	1.91786	0.000605123	FCNA	0.623268	0.00490492	ARHGAP4	0.338378	0.0401015	TRIB1	0.20288	0.0351563	FMNL3	-0.170095	0.0159351
CCL2	1.78771	0.000428046	FCRLS	0.578264	4.29e-06	IER3	0.33563	0.045807	CTSL	0.195826	0.000259682	LMO2	-0.174302	0.0161174
GPNMB	1.67404	3.03e-06	NCF1	0.575153	0.000172127	NCF2	0.329964	0.0368581	RIN2	0.186403	0.0212388	P2RX7	-0.175715	0.0169308
MSR1	1.57686	2.11e-05	TIFAB	0.56239	0.00774493	HERPUD1	0.324833	1.64e-05	ATF4	0.185683	0.0082585	PACSIN2	-0.189715	0.000171508
CD14	1.46356	1.24e-05	TYROBP	0.560623	6.13e-06	PLCG2	0.323604	0.0153998	CTSD	0.185423	0.0302426	SHCBP1	-0.19246	0.0291289
GPR65	1.32897	0.0206755	CD84	0.557516	0.0031991	APBB1IP	0.318519	0.0431665	PAG1	0.178863	0.0154046	SIPA1	-0.1976	0.0113233
GPR84	1.29855	0.00151541	VAV1	0.554759	0.00398892	FERMT3	0.318473	0.00667043	HEXB	0.177829	0.0085262	BLVRA	-0.202074	0.0197027
BCL2A1B	1.19332	1.42e-05	TLR2	0.548835	0.0412746	TMEM106A	0.317751	0.0381333	SFT2D1	0.176162	0.00329077	DHDH	-0.20853	0.0301272
FOS	1.15699	0.013755	LPXN	0.548368	0.0192472	NFAM1	0.314934	0.0258804	TMSB4X	0.174715	0.00679571	POLA1	-0.216494	0.0211024
C3AR1	1.07547	3.55e-08	BLNK	0.517621	0.0208359	NFKBIA	0.314219	0.0169308	PLAGL2	0.173565	0.0272894	SMAD3	-0.221723	0.000344031
GPR183	1.05581	6.36e-05	TLR7	0.507434	0.00633045	ABCA1	0.30939	0.00360791	BTG1	0.167092	0.0334459	CSF1R	-0.236072	0.0257969
TLR13	1.04291	5.47e-05	HAVCR2	0.497249	0.0270222	SBNO2	0.306384	2.14e-05	PIK3CD	0.165641	0.0144262	OLFML3	-0.249267	0.0110502
CCL6	1.00428	4.56e-06	FCGR3	0.495033	0.0052718	CYBA	0.305619	0.00784698	RHOB	0.165471	0.026043	IRAK4	-0.249658	0.0124859
MS4A6D	0.984227	0.00211578	F13A1	0.49455	0.014278	CEBPA	0.298311	0.0302881	VCAN	0.16084	0.0192582	PPP1R15A	-0.27087	0.00529987
CCL9	0.964299	5.5e-06	ZFP36	0.491238	0.00106632	MPEG1	0.285138	0.0362186	MTUS1	0.149759	0.0322461	CTSH	-0.275675	0.0195437
C5AR1	0.950394	0.000849802	SERPINB8	0.490393	0.000349603	KLHL6	0.278709	0.0434513	PLOD3	0.148559	0.00808947	SLC29A3	-0.290046	0.00027648
MILR1	0.907423	0.000855792	LCP2	0.486371	0.00666023	CFP	0.278659	0.0341711	SAT1	0.148052	0.0270211	SLC7A8	-0.31542	0.00015389
LPL	0.892521	3.18e-10	PTPN6	0.475331	0.000519447	CORO1A	0.277375	4.34e-05	GRN	0.147097	0.00334776	CRYL1	-0.389396	0.00028992
ATF3	0.879292	0.000172266	C1QC	0.473986	0.000200931	KLF6	0.269284	0.00328524	TSPAN14	0.14224	0.0041429	HVCN1	-0.428435	0.0429407
SLC15A3	0.866042	0.000408396	NFKBIZ	0.469786	0.0137362	LPAR6	0.265549	0.0138994	TAGAP1	0.139586	0.00170027	CD34	-0.432724	8.31e-06
PLAU	0.853387	4.66e-06	RENBP	0.464806	9.13e-07	LAIR1	0.26073	0.0261114	CTTNBP2NL	0.134605	0.0355724	SGSH	-0.440873	2.11e-05
NCF4	0.833955	0.0273508	ADRB2	0.461809	0.042458	AIM2	0.259698	0.00856126	ZFAND5	0.132748	0.0465684	TUBB6	-0.454662	6.3e-07
HK3	0.768098	2.44e-05	ITGB2	0.456372	0.0345818	1700017B05RIK	0.258459	0.00217486	EDEM1	0.123375	0.0333958	HFE	-0.45955	0.0383462
JUNB	0.741546	0.00137721	SOCS3	0.451482	1.62e-05	MAP3K14	0.252362	0.0132627	PTPN1	0.118256	0.0255059	ENG	-0.467285	3.71e-11
CBR2	0.729998	0.00110855	ARHGAP25	0.450307	0.00162083	DOCK10	0.251048	0.000849802	ARRB2	0.115377	0.0492333	GPR34	-0.50005	0.00294082
BMP2	0.728302	0.000893588	LYVE1	0.448867	0.0138085	H2-T23	0.24827	0.0474477	ELMO1	0.112342	0.0305643	SLC16A6	-0.52441	0.000105262
EVI2B	0.707588	0.0131472	IRF8	0.447919	0.00167354	CITED2	0.246554	0.018305	SRSF5	0.0925537	0.0413121	CSF3R	-0.531527	0.0160904
LY86	0.695783	1.13e-06	TRIM47	0.433385	0.00275797	CTSZ	0.246052	0.00127438	CTSA	0.0920382	0.0434432	LPCAT2	-0.5522	0.0122371
CD68	0.691332	1.21e-07	FCER1G	0.429932	0.00143569	LGMN	0.236611	0.000696615	PLEK	-0.0921525	0.171556	SELPLG	-0.702865	0.00726119
IL16	0.687903	0.000444288	BHLHE41	0.414064	0.000104637	CST3	0.2338	0.018999	LPIN2	-0.0972747	0.0167747	SLC2A5	-0.857157	0.000621135
C1QB	0.684004	2.97e-07	UAP1L1	0.410292	1.03e-05	MAML1	0.225558	0.000321253	AKAP13	-0.11205	0.0402419	SIGLECH	-0.867573	8.66e-06
NLRP3	0.665686	0.0323891	MYLIP	0.398556	2.53e-05	MYD88	0.225127	0.0349709	SCOC	-0.1196	0.0125975	CD36	-0.987065	1.16e-05
MS4A6C	0.652372	0.0494084	ARHGAP30	0.382869	0.0312784	CTSB	0.212255	8.34e-07	GNG10	-0.142927	0.0237296	P2RY12	-1.02977	4.68e-07

## Sheet: S5B
Table S5B. P6. Uncategorized microglia associated genes dysregulated by ethanol exposure in the cerebellum.
SYMBOL	logFC	adj. P	SYMBOL	logFC	adj. P	SYMBOL	logFC	adj. P
GM8615	1.86	0.032	TRIM47	0.44	0.0095	NFE2L2	0.26	0.0102
CCL3	1.13	0.0324	P2RY13	0.43	0.0215	PLEK	0.26	0.0374
C5AR1	1.04	0.0008	HK3	0.43	0.0371	ATF4	0.25	0.0009
MSR1	1.02	0.0156	C1QB	0.43	0.0011	RENBP	0.25	0.019
SPP1	0.91	0.001	APOBEC1	0.42	0.0308	RGS2	0.25	0.0214
CD14	0.9	0.011	SERPINB8	0.42	0.0059	SLC38A6	0.24	0.0119
SLFN2	0.87	0.0449	FCRLS	0.41	0.0013	BHLHE41	0.24	0.0404
PIK3R5	0.83	0.0057	MRC1	0.4	0.0108	UAP1L1	0.23	0.0265
ATF3	0.82	0.0011	CFP	0.39	0.0043	MAML1	0.23	0.0007
EVI2B	0.81	0.0086	NCF1	0.39	0.014	ZFP467	0.22	0.0166
CBR2	0.8	0.001	LCP2	0.38	0.0351	ARPC1B	0.21	0.0308
MILR1	0.77	0.0087	CD53	0.37	0.0209	DOCK10	0.21	0.011
GPR183	0.75	0.008	TBXAS1	0.37	0.0383	SPTY2D1	0.2	0.032
CSF2RB	0.75	0.0092	C1QC	0.37	0.0047	PLAGL2	0.2	0.015
TNFAIP8L2	0.71	0.0089	TMEM106A	0.36	0.0229	RAB3IL1	0.19	0.0324
FCGR2B	0.7	0.0109	MYLIP	0.36	0.0005	OSBPL11	0.18	0.0197
MS4A6D	0.69	0.0354	PTPN6	0.36	0.0153	MORC3	0.13	0.0454
CCR5	0.66	0.0224	MYD88	0.36	0.0017	PLOD3	0.13	0.0391
C3AR1	0.62	0.0011	HERPUD1	0.34	2.66e-05	SNX5	0.12	0.0153
IGSF6	0.61	0.0454	FCGR1	0.33	0.0393	TAGAP1	0.11	0.0339
BIN2	0.59	0.0099	NFAM1	0.33	0.029	CERK	-0.13	0.0329
TIFAB	0.55	0.0119	TREM2	0.32	0.0207	UBC	-0.14	0.0295
ITGAM	0.54	0.0476	PLCG2	0.32	0.0142	FRMD4A	-0.15	0.0269
FCNA	0.54	0.0324	FCER1G	0.32	0.0278	MAN1C1	-0.15	0.0185
ICAM1	0.53	0.0404	KLHL6	0.31	0.0305	TGFBR2	-0.16	0.0474
FCGR3	0.51	0.0033	MPEG1	0.31	0.0214	RAB11FIP5	-0.17	0.0199
FYB	0.49	0.0474	HPGDS	0.31	0.0289	LMO2	-0.18	0.0221
ITGB2	0.48	0.0189	CDKN1A	0.31	0.0404	MAPKAPK2	-0.19	0.0016
ANG	0.47	0.0413	KLF6	0.3	0.0028	ENG	-0.2	0.0053
ALOX5AP	0.47	0.0199	CD68	0.3	0.0294	PALD1	-0.22	0.0026
ZFP36	0.46	0.0041	NCKAP1L	0.3	0.0224	DDX3X	-0.22	0.0304
IL16	0.46	0.0114	ZFP568	0.29	0.048	CRYL1	-0.27	0.024
CD84	0.45	0.0263	CYBA	0.29	0.0182	SLC16A6	-0.54	0.0002
CYTH4	0.44	0.0021	AHR	0.28	0.0374	SIGLECH	-0.7	0.0011
C1QA	0.44	0.0028	REL	0.27	0.0454	TXNIP	-0.84	0.0061

## Sheet: S5C
Table S5C. P5. Categorized microglia associated genes dysregulated by ethanol exposure in the cerebellum.
Homeostatic	LogFC	adj. P	Neurodegenerative	LogFC	adj. P
CCR5	0.6395	0.0418	CTSB	0.2123	8.34e-07
FCRLS	0.5783	4.29e-06	CTSD	0.1854	0.0302
LAIR1	0.2607	0.0261	CTSL	0.1958	0.0003
CST3	0.2338	0.019	CTSA	0.092	0.0434
HEXB	0.1778	0.0085	GRN	0.1471	0.0033
RHOB	0.1655	0.026	SPP1	2.5322	9.86e-14
CTTNBP2NL	0.1346	0.0356	CTSZ	0.2461	0.0013
SMAD3	-0.2217	0.0003	CFP	0.2787	0.0342
CSF1R	-0.2361	0.0258	LPL	0.8925	3.18e-10
OLFML3	-0.2493	0.0111	CD68	0.6913	1.21e-07
GPR34	-0.5	0.0029	TYROBP	0.5606	6.13e-06
SLC2A5	-0.8572	0.0006	GPNMB	1.674	3.03e-06
SIGLECH	-0.8676	8.66e-06	TLR2	0.5488	0.0413
P2RY12	-1.0298	4.68e-07	CCL6	1.0043	4.56e-06
			MSR1	1.5769	2.11e-05
			CCL2	1.7877	0.0004

## Sheet: S5D
Table S5D. P6. Categorized microglia associated genes dysregulated by ethanol exposure in the cerebellum.
Homeostatic	LogFC	adj. P	Neurodegenerative	LogFC	adj. P
CCR5	0.6553	0.0224	MSR1	1.0194	0.0156
P2RY13	0.4311	0.0215	SPP1	0.9131	0.001
FCRLS	0.4053	0.0013	CFP	0.3925	0.0043
HPGDS	0.3075	0.0289	TREM2	0.3238	0.0207
RAB3IL1	0.1892	0.0324	CD68	0.3016	0.0294
TGFBR2	-0.165	0.0474
SIGLECH	-0.7034	0.0011

[truncated: 4 more sheets: S6A, S6B, S7A, S7B]
